# Supplementary material for: Robust spike-specific CD4+ and CD8+ T cell responses in SARS-CoV-2 vaccinated hematopoietic cell transplantation recipients: a prospective, cohort study
Source: Front Immunol. 2023 Jul 7;14:1210899. doi: 10.3389/fimmu.2023.1210899 (PMC10369799; doi:10.3389/fimmu.2023.1210899)
Supplement: Supplementary file 1 [file Table_3.xlsx]

## Sheet: Supplementary Table S3
Patient/Donor List	Sample ID	Donor type	Diagnose	Immunosuppression at vaccination	Age	Gender	Days from TX	Flow data
								T cell Subpopulation >>	CD137+ CD40L+ (CD4+)			IFNG+ CD137+ (CD4+)			IFNG+ CD40L+ (CD4+)			IFNG+ (CD4+)			CD137+ (CD4+)			CD137+ IFNG+ (CD4+) All			CD40L+ (CD4+)			CD40L+ CD137+ (CD4+) All			CD40L+ IFNG+ (CD4+) All			TNF+ CD137+ (CD4+)			TNF+ CD40L+ (CD4+)			TNF+ IFNG+ (CD4+)			TNF+ (CD4+)			CD137+ TNF+ (CD4+) All
								Treatment >>>>>	Unstim.	Spike-I	Spike-C	Unstim.	Spike-I	Spike-C	Unstim.	Spike-I	Spike-C	Unstim.	Spike-I	Spike-C	Unstim.	Spike-I	Spike-C	Unstim.	Spike-I	Spike-C	Unstim.	Spike-I	Spike-C	Unstim.	Spike-I	Spike-C	Unstim.	Spike-I	Spike-C	Unstim.	Spike-I	Spike-C	Unstim.	Spike-I	Spike-C	Unstim.	Spike-I	Spike-C	Unstim.	Spike-I	Spike-C	Unstim.	Spike-I
Healthy control 1	BC vac 01	-	Healthy	-	-	Male	-		0	0.012	0.018	0	0.00394	0.018	0	0	0.00733	0.15	0.15	0.16733	0.042	0.075	0.113	0.188	0.20494	0.242	0.42	0.592	0.478	0.462	0.655	0.573	0.6	0.79	0.66733	0	0	0.00733	0	0	0.00366	0	0.00394	0.015	0.091	0.05894	0.066	0.129	0.13
Healthy control 2	BC vac 119	-	Healthy	-	57	Female	-		0.00336	0.054	0.068	0.00336	0.06	0.071	0.00336	0.051	0.074	0.07036	0.114	0.184	0.04036	0.146	0.161	0.09036	0.192	0.266	0.64336	0.744	0.828	0.68036	0.836	0.921	0.78036	0.874	1.014	0	0.036	0.057	0	0.036	0.042	0	0.036	0.065	0.047	0.136	0.11	0.087	0.246
Healthy control 3	BC vac 123 t2	-	Healthy	-	39	Male	-		0.02	0.32	n/a	0.00808	0.16	n/a	0.00808	0.16	n/a	0.03608	0.16886	n/a	0.36808	0.79	n/a	0.39608	0.79886	n/a	0.105	0.417	n/a	0.375	0.787	n/a	0.14608	0.43886	n/a	n/a	n/a	n/a	n/a	n/a	n/a	n/a	n/a	n/a	n/a	n/a	n/a	n/a	n/a
Healthy control 4	BC vac 124	-	Healthy	-	66	Female	-		0.026	0.16	0.17	0.00879	0.11	0.13	0.00879	0.11	0.12	0.09679	0.194	0.27	0.166	0.31	0.33	0.25679	0.424	0.52	0.326	0.45	0.45	0.466	0.6	0.61	0.35679	0.474	0.52	0.00879	0.099	0.069	0.00879	0.12	0.089	0	0.056	0.054	0.24	0.476	0.304	0.38879	0.689
Healthy control 5	BC vac 125	-	Healthy	-	55	Female	-		0.013	0.05	0.12	0.00367	0.023	0.039	0.0055	0.021	0.048	0.1055	0.081	0.158	0.055	0.115	0.25	0.14267	0.163	0.349	0.863	0.65	0.75	0.905	0.715	0.88	1.0455	0.771	0.908	0.00367	0.026	0.038	0.0055	0.021	0.037	0.00183	0.017	0.017	0.07183	0.082	0.137	0.11867	0.169
Healthy control 6	BC vac 126	-	Healthy	-	57	Female	-		0	0.37	0.22	0	0.06	0.047	0	0.06	0.057	0.083	0.132	0.157	0.069	0.54	0.33	0.152	0.662	0.437	1.46	1.22	1.24	1.529	1.39	1.35	1.353	1.182	1.237	0	0.16	0.057	0.028	0.16	0.066	0	0.024	0.028	0.28	0.364	0.338	0.329	0.78
Healthy control 7	BC vac 128 t2	-	Healthy	-	27	Male	-		0.01	0.089	0.19	0	0.046	0.2	0	0.043	0.28	0.11	0.163	0.51	0.038	0.209	0.29	0.148	0.316	0.59	0.11	0.349	0.53	0.138	0.469	0.63	0.22	0.453	0.73	0.00348	0.04	0.16	0.00696	0.055	0.26	0.01	0.028	0.28	0.024	0.077	0.347	0.05548	0.227
Healthy control 8	BC vac 135	-	Healthy	-	56	Female	-		0	0.061	0.13	0	0.028	0.07	0	0.028	0.055	0.11	0.123	0.185	0.15	0.271	0.29	0.26	0.423	0.42	1.17	0.621	0.72	1.32	0.831	0.88	1.12	0.643	0.765	0	0.00557	0.02	0.00811	0.011	0.02	0	0.011	0.01	0.25	0.311	0.23	0.4	0.62557
Healthy control 9	BC vac 139	-	Healthy	-	30	Female	-		0	0.043	0.062	0	0.038	0.043	0	0.038	0.025	0.12	0.158	0.135	0.013	0.163	0.242	0.133	0.308	0.355	0.2	0.253	0.222	0.213	0.373	0.402	0.28	0.348	0.315	0	0.013	0.018	0	0.013	0.025	0	0.013	0	0.37	0.253	0.25	0.383	0.413
Healthy control 10	BC vac 140	-	Healthy	-	49	Female	-		0	0.082	0.08	0	0.073	0.08	0.087	0.064	0.1	0.174	0.174	0.26	0	0.182	0.1	0.17	0.273	0.28	0.26	0.312	0.32	0.26	0.412	0.34	0.261	0.414	0.48	0	0.036	0.04	0	0.036	0.04	0	0.036	0.04	0	0.063	0.06	0	0.193
Healthy control 11	BC vac 141	-	Healthy	-	42	Female	-		0.00417	0.064	0.13	0.00417	0.00992	0.044	0.00417	0.015	0.064	0.07517	0.099	0.148	0.04217	0.128	0.26	0.10017	0.21392	0.354	0.19417	0.274	0.42	0.23217	0.338	0.55	0.25517	0.339	0.488	0	0.04	0.044	0.00835	0.05	0.054	0	0.00496	0.025	0.025	0.07396	0.059	0.063	0.154
Healthy control 12	BC vac 142	-	Healthy	-	62	Female	-		0.019	0.07	0.21	0.019	0.012	0.084	0.019	0.012	0.089	0.115	0.082	0.178	0.189	0.3	0.5	0.265	0.366	0.579	0.269	0.37	0.68	0.439	0.6	0.97	0.345	0.422	0.728	0	0.023	0.053	0	0.041	0.063	0	0	0.021	0	0.058	0.089	0.15	0.318
Healthy control 13	BC vac 143	-	Healthy	-	59	Male	-		0.00724	0.15	0.21	0.00362	0.017	0.026	0.00362	0.029	0.026	0.10362	0.12	0.075	0.05824	0.26	0.33	0.15562	0.356	0.364	0.34724	0.65	0.58	0.39824	0.76	0.7	0.42362	0.7	0.595	0.00362	0.058	0.068	0.00724	0.07	0.071	0	0.012	0.011	0.022	0.082	0.101	0.07562	0.273
Healthy control 14	BC vac 144	-	Healthy	-	43	Female	-		0	0.016	0.014	0	0.016	0	0	0.016	0.00703	0.071	0.088	0.07703	0.071	0.096	0.042	0.157	0.168	0.133	0.13	0.126	0.091	0.201	0.206	0.119	0.171	0.176	0.14703	0	0	0	0	0	0	0	0	0.00703	0.11	0.21	0.18703	0.196	0.276
Healthy control 15	BC vac 145	-	Healthy	-	56	Female	-		0	0.025	0.047	0	0.00834	0.019	0.013	0.017	0.019	0.053	0.092	0.095	0.013	0.05	0.113	0.066	0.16634	0.195	0.13	0.235	0.227	0.143	0.26	0.293	0.173	0.272	0.255	0	0.017	0.00948	0.013	0.042	0.00948	0	0.00834	0	0.21	0.24834	0.2	0.223	0.314
Healthy control 16	BC vac 146	-	Healthy	-	52	Female	-		0	0.11	0.67	0	0	0.087	0	0	0.087	0.071	0	0.145	0	0.22	0.9	0.071	0.33	1.015	0.43	0.11	1.25	0.43	0.22	1.48	0.431	0.11	1.275	0	0	0.2	0	0	0.2	0	0	0.029	0.29	0.11	0.379	0.29	0.44
Healthy control 17	BC vac 150	-	Healthy	-	57	Female	-		0	0.074	0.061	0	0.015	0.015	0	0.00739	0.023	0.095	0.12739	0.133	0.06	0.126	0.107	0.164	0.235	0.224	0.19	0.234	0.271	0.25	0.286	0.317	0.245	0.33739	0.333	0	0.022	0.023	0	0.022	0.038	0	0.00739	0	0.19	0.21739	0.22	0.259	0.312
Healthy control 18	BC vac 163	-	Healthy	-	42	Female	-		0.092	0.21	0.35	0.087	0.14	0.21	0.092	0.14	0.24	0.189	0.3	0.35	0.192	0.35	0.55	0.287	0.51	0.66	0.312	0.41	0.71	0.412	0.55	0.91	0.399	0.55	0.83	0.054	0.062	0.12	0.065	0.068	0.14	0.06	0.04	0.1	0.092	0.085	0.156	0.202	0.349
HSCT Patient 1	BMTx 101	MUD	MDS, Fanconi	N	40.6356	F	366		0.04	0.066	0.094	0	0.033	0.047	0	0.017	0.016	0.054	0.05	0.156	0.134	0.196	0.188	0.174	0.2	0.297	0.28	0.246	0.374	0.374	0.376	0.468	0.334	0.27	0.486	0	0	0.016	0.04	0	0	0	0	0.016	0.04	0.017	0.016	0.16	0.18
HSCT Patient 2	BMTx 102	HLA-identical relative	ALL	Y	34.8986	M	370		0	0.056	0.16	0	0	0.054	0	0	0	0	0.11	0.054	1.44	0.906	1.73	1.2	0.84	1.684	0.6	0.336	0.65	2.04	1.186	2.22	0.6	0.45	0.704	0	0.056	0.054	0	0.056	0.054	0	0.056	0	0	0.166	0.054	1.44	0.956
HSCT Patient 3	BMTx 103	MUD	AML	N	26.0877	F	400		n/a	0.049	0.23	n/a	0	0.034	n/a	0	0.034	n/a	0.049	0.126	n/a	0.309	0.63	n/a	0.319	0.686	n/a	0.349	0.85	n/a	0.609	1.25	n/a	0.379	0.896	n/a	0.024	0.023	n/a	0.037	0.034	n/a	0	0	n/a	0.037	0.046	n/a	0.276
HSCT Patient 4	BMTx 104	MUD	MDS	N	68.5014	F	1910		0	0.29	1.04	0	0.17	0.75	0	0.061	0.28	0.14	0.391	1.25	0.14	1.27	3.43	0.27	1.47	3.86	0.05	0.42	1.21	0.19	1.4	3.6	0.19	0.741	2.15	0	0.19	0.77	0	0.13	0.5	0	0.05	0.53	0.029	0.25	1.05	0.139	1.257
HSCT Patient 5	BMTx 108	MUD	Other	Y	66.2493	F	526		0.04	0	0.09	0	0	0.036	0	0	0.063	0.04	0.059	0.135	0.04	0.059	0.25	0.04	0.118	0.325	0.24	0.27	0.53	0.24	0.329	0.69	0.24	0.329	0.545	0	0	0.027	0	0	0.045	0	0	0.027	0	0.039	0.081	0.04	0.059
HSCT Patient 6	BMTx 109	MUD	Other	Y	28.4356	F	86		0.031	0.052	0.14	0.016	0.03	0.079	0.016	0.03	0.09	0.047	0.112	0.24	0.511	0.562	0.51	0.537	0.612	0.579	1.101	1.492	0.88	1.581	2.002	1.25	1.037	1.502	0.96	0.00782	0.015	0.045	0.00782	0.037	0.045	0.00782	0	0.023	0.03082	0.06	0.057	0.48082	0.55
HSCT Patient 7	BMTx 110	HLA-identical relative	Other	Y	59.0521	M	857		0.015	0.057	0.049	0	0	0	0	0	0	0.1	0.13	0.082	0.104	0.227	0.148	0.189	0.36	0.202	0.345	0.687	0.459	0.434	0.857	0.558	0.41	0.76	0.542	0	0.019	0.016	0	0.019	0.049	0	0	0	0.015	0.057	0.099	0.089	0.267
HSCT Patient 8	BMTx 111	MUD	Other	N	69.4301	F	817		n/a	n/a	n/a	n/a	n/a	n/a	n/a	n/a	n/a	n/a	n/a	n/a	n/a	n/a	n/a	n/a	n/a	n/a	n/a	n/a	n/a	n/a	n/a	n/a	n/a	n/a	n/a	n/a	n/a	n/a	n/a	n/a	n/a	n/a	n/a	n/a	n/a	n/a	n/a	n/a	n/a
HSCT Patient 9	BMTx 112	MUD	Other	Y	53.326	F	775		0	0	n/a	0	0	n/a	0	0	n/a	0	0	n/a	0.5	1.25	n/a	0.5	1.25	n/a	0	0	n/a	0.5	1.25	n/a	0	0	n/a	n/a	n/a	n/a	n/a	n/a	n/a	n/a	n/a	n/a	n/a	n/a	n/a	n/a	n/a
HSCT Patient 10	BMTx 114	MUD	Other	N	60.6548	M	273		0	0	n/a	0	0	n/a	0	0	n/a	0.058	0.045	n/a	0.23	0.32	n/a	0.288	0.365	n/a	0.29	0.23	n/a	0.52	0.55	n/a	0.348	0.275	n/a	n/a	n/a	n/a	n/a	n/a	n/a	n/a	n/a	n/a	n/a	n/a	n/a	n/a	n/a
HSCT Patient 11	BMTx 115	HLA-identical relative	AML	Y	68.063	M	1283		0	0.12	n/a	0.092	0	n/a	0.092	0	n/a	0.272	0	n/a	0.372	0.62	n/a	0.552	0.62	n/a	0.37	0.74	n/a	0.74	1.24	n/a	0.552	0.74	n/a	n/a	n/a	n/a	n/a	n/a	n/a	n/a	n/a	n/a	n/a	n/a	n/a	n/a	n/a
HSCT Patient 12	BMTx 116	MUD	MDS	Y	53.3726	M	273		0	0.15	n/a	0.029	0.098	n/a	0.029	0.049	n/a	0.149	0.147	n/a	0.259	0.338	n/a	0.379	0.387	n/a	0.5	0.248	n/a	0.76	0.448	n/a	0.619	0.347	n/a	n/a	n/a	n/a	n/a	n/a	n/a	n/a	n/a	n/a	n/a	n/a	n/a	n/a	n/a
HSCT Patient 13	BMTx 117	HLA-identical relative	MDS	Y	60.126	M	191		0	0	n/a	0	0	n/a	0	0	n/a	0	0	n/a	0.081	0	n/a	0.081	0	n/a	0.16	0	n/a	0.241	0	n/a	0.16	0	n/a	n/a	n/a	n/a	n/a	n/a	n/a	n/a	n/a	n/a	n/a	n/a	n/a	n/a	n/a
HSCT Patient 14	BMTx 119	MUD	AML	N	44.8877	M	270		n/a	n/a	n/a	n/a	n/a	n/a	n/a	n/a	n/a	n/a	n/a	n/a	n/a	n/a	n/a	n/a	n/a	n/a	n/a	n/a	n/a	n/a	n/a	n/a	n/a	n/a	n/a	n/a	n/a	n/a	n/a	n/a	n/a	n/a	n/a	n/a	n/a	n/a	n/a	n/a	n/a
HSCT Patient 15	BMTx 121	Other	MDS	Y	74.7479	M	362		0	0.52	n/a	0	0.23	n/a	0	0.23	n/a	0.078	0.23	n/a	1.57	2.01	n/a	1.648	2.01	n/a	0.31	0.577	n/a	1.88	2.067	n/a	0.388	0.57	n/a	n/a	n/a	n/a	n/a	n/a	n/a	n/a	n/a	n/a	n/a	n/a	n/a	n/a	n/a
HSCT Patient 16	BMTx 122	HLA-identical relative	MDS	Y	68.6877	M	1279		0.00777	0.019	n/a	0	0	n/a	0.00777	0	n/a	0.16	0.038	n/a	0.32	0.21	n/a	0.48	0.248	n/a	0.10077	0.104	n/a	0.43077	0.314	n/a	0.32777	0.148	n/a	n/a	n/a	n/a	n/a	n/a	n/a	n/a	n/a	n/a	n/a	n/a	n/a	n/a	n/a
HSCT Patient 17	BMTx 123	MUD	ALL	N	31.4082	F	545		0	n/a	n/a	0.065	n/a	n/a	0	n/a	n/a	0.26	n/a	n/a	1.17	n/a	n/a	1.095	n/a	n/a	0.52	n/a	n/a	1.69	n/a	n/a	0.84	n/a	n/a	0	n/a	n/a	0	n/a	n/a	0	n/a	n/a	0.065	n/a	n/a	1.035	n/a
HSCT Patient 18	BMTx 124	HLA-identical relative	AML	Y	56.4219	F	378		0	0.11	n/a	0	0.056	n/a	0	0.11	n/a	0.16	0.28	n/a	0.27	0.22	n/a	0.43	0.396	n/a	0.6	1.52	n/a	0.87	1.63	n/a	0.71	1.46	n/a	0	0.056	n/a	0	0.11	n/a	0	0	n/a	0.16	0.39	n/a	0.49	0.566
HSCT Patient 19	BMTx 126	MUD	Other	Y	41.0082	M	175		n/a	n/a	n/a	n/a	n/a	n/a	n/a	n/a	n/a	n/a	n/a	n/a	n/a	n/a	n/a	n/a	n/a	n/a	n/a	n/a	n/a	n/a	n/a	n/a	n/a	n/a	n/a	n/a	n/a	n/a	n/a	n/a	n/a	n/a	n/a	n/a	n/a	n/a	n/a	n/a	n/a
HSCT Patient 20	BMTx 127	MUD	AML	Y	73.0712	F	197		0.012	0.01	n/a	0.025	0	n/a	0.012	0	n/a	0.182	0.13	n/a	0.086	0.073	n/a	0.247	0.193	n/a	0.212	0.17	n/a	0.286	0.233	n/a	0.362	0.29	n/a	0	0	n/a	0	0	n/a	0	0	n/a	0.22	0.22	n/a	0.306	0.293
HSCT Patient 21	BMTx 128	MUD	AML	N	43.6137	F	-		0	n/a	n/a	0	n/a	n/a	0	n/a	n/a	0	n/a	n/a	0.4	n/a	n/a	0.4	n/a	n/a	0	n/a	n/a	0.4	n/a	n/a	0	n/a	n/a	n/a	n/a	n/a	n/a	n/a	n/a	n/a	n/a	n/a	n/a	n/a	n/a	n/a	n/a
HSCT Patient 22	BMTx 129	MUD	MDS/MPD	Y	70.0219	F	1886		0	0	n/a	0	0.13	n/a	0	0.066	n/a	0.38	0.196	n/a	0.58	1.19	n/a	0.96	1.256	n/a	0	0.4	n/a	0.58	1.59	n/a	0.38	0.526	n/a	n/a	n/a	n/a	n/a	n/a	n/a	n/a	n/a	n/a	n/a	n/a	n/a	n/a	n/a
HSCT Patient 23	BMTx 130	HLA-identical relative	MDS	Y	59.5151	F	1003		0.085	0.21	0.74	0	0	0.12	0	0	0.37	0.17	0	0.37	0.515	0.74	1.11	0.6	0.63	1.36	0.255	0.63	1.85	0.685	1.16	2.22	0.43	0.63	1.36	0	0	0.25	0	0	0.49	0	0	0.25	0	0	0.5	0.51	0.74
HSCT Patient 24	BMTx 131	MUD	AML	N	73.4438	F	292		n/a	n/a	n/a	n/a	n/a	n/a	n/a	n/a	n/a	n/a	n/a	n/a	n/a	n/a	n/a	n/a	n/a	n/a	n/a	n/a	n/a	n/a	n/a	n/a	n/a	n/a	n/a	n/a	n/a	n/a	n/a	n/a	n/a	n/a	n/a	n/a	n/a	n/a	n/a	n/a	n/a
HSCT Patient 25	BMTx 132	MUD	MDS	Y	67.9178	M	596		0	0	n/a	0	0	n/a	0	0	n/a	0.031	0.24	n/a	0.22	0.06	n/a	0.181	0.3	n/a	0.28	0.12	n/a	0.5	0.18	n/a	0.311	0.36	n/a	0	0	n/a	0	0	n/a	0	0	n/a	0.18	0.12	n/a	0.33	0.18
HSCT Patient 26	BMTx 133	MUD	MDS	N	57.9781	F	470		0	0	0.03	0	0	0.03	0	0	0.059	0.088	0	0.179	0.044	0.029	0.06	0.132	0.029	0.21	0.44	0.52	0.42	0.484	0.549	0.45	0.568	0.52	0.539	0	0	0.03	0	0	0.03	0	0	0.059	0.044	0	0.089	0.088	0.029
HSCT Patient 27	BMTx 135	MUD	AML	Y	36.674	F	90		0	0	0	0	0	0	0.084	0	0	0.084	0.17	0.071	0.17	0.083	0	0.168	0.17	0.071	1.01	0.58	0.78	1.18	0.663	0.78	1.094	0.84	0.851	0	0	0	0	0	0	0	0	0	0.084	0	0.071	0.254	0.083
HSCT Patient 28	BMTx 136	MUD	MDS	N	58.7616	M	819		0	0.046	0.042	0	0	0	0	0	0	0.041	0.092	0.085	0.041	0.138	0.084	0.082	0.232	0.127	1.24	1.516	1.992	1.281	1.608	2.034	1.571	1.782	2.205	0	0	0	0	0	0	0	0	0	0.041	0	0.13	0.082	0.14
HSCT Patient 29	BMTx 137	MUD	AML	Y	65.6329	F	94		n/a	n/a	n/a	n/a	n/a	n/a	n/a	n/a	n/a	n/a	n/a	n/a	n/a	n/a	n/a	n/a	n/a	n/a	n/a	n/a	n/a	n/a	n/a	n/a	n/a	n/a	n/a	n/a	n/a	n/a	n/a	n/a	n/a	n/a	n/a	n/a	n/a	n/a	n/a	n/a	n/a
HSCT Patient 30	BMTx 138	MUD	MDS	N	65.1014	F	741		0	0.019	0.21	0	0	0.035	0	0	0	0.093	0.15	0.18	0.12	0.189	0.6	0.213	0.32	0.705	0.56	0.929	0.82	0.68	1.099	1.21	0.743	1.11	1.06	0	0	0.088	0	0	0.07	0	0	0.018	0.062	0.057	0.138	0.182	0.228
HSCT Patient 31	BMTx 140	MUD	MDS	N	70.0877	F	980		0.025	0.028	0.012	0	0.014	0	0.025	0.028	0.036	0.205	0.168	0.156	0.062	0.042	0.072	0.261	0.192	0.21	1.165	1.198	1.262	1.202	1.212	1.322	1.485	1.418	1.476	0	0.014	0.012	0	0.014	0.036	0	0	0	0.11	0.055	0.16	0.171	0.083
HSCT Patient 32	BMTx 142	Other	AML	Y	46.3644	F	1366		0	0	3.51	0	0.026	3.69	0	0	3.69	0.087	0.13	4.14	0.058	0.21	3.98	0.145	0.316	4.37	0.29	0.26	3.85	0.348	0.47	4.32	0.347	0.31	4.25	0	0	3.49	0	0	3.43	0	0	3.77	0.029	0.053	3.808	0.087	0.263
HSCT Patient 33	BMTx 144	HLA-identical relative	MDS-AML	Y	67.5123	M	1028		0	0	n/a	0	0	n/a	0	0	n/a	0.22	0.064	n/a	0.094	0.032	n/a	0.314	0.096	n/a	0.16	0.064	n/a	0.254	0.096	n/a	0.44	0.128	n/a	n/a	n/a	n/a	n/a	n/a	n/a	n/a	n/a	n/a	n/a	n/a	n/a	n/a	n/a
HSCT Patient 34	BMTx 146	MUD	Other	Y	73.8	F	1727		0.021	0.078	0.29	0	0.013	0.056	0.011	0.026	0.056	0.161	0.091	0.206	0.481	0.558	0.74	0.61	0.585	0.866	3.631	2.528	3.41	4.091	3.008	3.86	4.011	2.741	3.806	0	0.013	0.067	0	0.026	0.079	0	0	0.011	0.12	0.091	0.251	0.61	0.618
HSCT Patient 35	BMTx 147	MUD	Other	Y	22.1781	M	175		0	0.14	0.29	0	0.024	0	0	0.024	0.045	0.14	0.096	0.135	0.04	0.14	0.38	0.18	0.216	0.51	0.61	0.89	1.14	0.65	0.89	1.23	0.79	1.036	1.305	0	0	0.045	0	0	0.067	0	0	0.022	0.14	0.17	0.132	0.16	0.28
HSCT Patient 36	BMTx 150	Other	AML	N	73.7205	M	1000		0	0.12	n/a	0	0	n/a	0	0	n/a	1.44	0	n/a	0.06	0.12	n/a	1.56	0.12	n/a	1.02	1.12	n/a	1.08	1.12	n/a	3.18	1.5	n/a	0	0.12	n/a	0	0.12	n/a	0.06	0	n/a	1.08	1	n/a	1.08	0.99
HSCT Patient 37	BMTx 152	MUD	AML	N	67.5973	M	314		n/a	n/a	n/a	n/a	n/a	n/a	n/a	n/a	n/a	n/a	n/a	n/a	n/a	n/a	n/a	n/a	n/a	n/a	n/a	n/a	n/a	n/a	n/a	n/a	n/a	n/a	n/a	n/a	n/a	n/a	n/a	n/a	n/a	n/a	n/a	n/a	n/a	n/a	n/a	n/a	n/a
HSCT Patient 38	BMTx 153	MUD	AML	N	32.2877	M	1348		0	0.2	0.96	0	0.092	0.74	0.066	0.11	0.74	0.266	0.26	0.812	0.23	0.77	1.58	0.47	0.902	1.622	0.76	1.15	1.46	0.99	1.72	2.08	0.896	1.12	1.502	0	0.073	0.55	0.033	0.073	0.6	0.033	0.037	0.48	0.033	0.129	0.6	0.263	0.828
HSCT Patient 39	BMTx 156	MUD	AML	Y	66.2877	F	180		0.029	0	0	0	0	0	0	0	0.016	0.059	0.16	0.246	0.149	0.12	0.19	0.209	0.3	0.44	0.529	0.64	0.61	0.649	0.76	0.8	0.559	0.76	0.776	0.029	0	0	0.029	0	0.078	0	0	0.031	0.21	0.12	0.281	0.329	0.24
HSCT Patient 40	BMTx 157	MUD	AML	Y	58.1589	M	88		0.011	0	0.05	0	0	0	0	0	0.013	0.098	0.13	0.213	0.151	0.12	0.24	0.248	0.25	0.47	0.481	0.54	0.43	0.621	0.66	0.62	0.518	0.63	0.573	0.011	0	0	0.011	0.013	0.013	0.011	0	0.013	0.221	0.11	0.153	0.361	0.23
HSCT Patient 41	BMTx 158	MUD	AML	Y	61.0959	M	183		0	0	0	0.029	0	0	0.057	0	0.032	0.487	0.18	0.262	0.69	0.52	0.78	1.149	0.74	1.04	0.32	0.25	0.45	1.01	0.77	1.23	0.717	0.4	0.582	0	0	0	0	0.022	0	0	0	0	0.2	0.13	0.29	0.86	0.65
HSCT Patient 42	BMTx 159	MUD	AML	Y	54.1315	M	2455		0.013	0.15	0.27	0.027	0.046	0.17	0	0.046	0.11	0.36	0.139	0.49	1.313	1.35	1.68	1.717	1.469	2.01	0.293	0.52	0.61	1.593	1.72	2.02	0.62	0.559	0.97	0	0.015	0.027	0	0.031	0.027	0.013	0.015	0.027	0.163	0.185	0.157	1.44	1.495
HSCT Patient 43	BMTx 105	MUD	Other	Y	32.8329	F	286		n/a	n/a	n/a	n/a	n/a	n/a	n/a	n/a	n/a	n/a	n/a	n/a	n/a	n/a	n/a	n/a	n/a	n/a	n/a	n/a	n/a	n/a	n/a	n/a	n/a	n/a	n/a	n/a	n/a	n/a	n/a	n/a	n/a	n/a	n/a	n/a	n/a	n/a	n/a	n/a	n/a
HSCT Patient 44	BMTx 106	MUD	Other	Y	24.4904	M	337		n/a	n/a	n/a	n/a	n/a	n/a	n/a	n/a	n/a	n/a	n/a	n/a	n/a	n/a	n/a	n/a	n/a	n/a	n/a	n/a	n/a	n/a	n/a	n/a	n/a	n/a	n/a	n/a	n/a	n/a	n/a	n/a	n/a	n/a	n/a	n/a	n/a	n/a	n/a	n/a	n/a
HSCT Patient 45	BMTx 118	MUD	Other	Y	68.211	M	861		n/a	n/a	n/a	n/a	n/a	n/a	n/a	n/a	n/a	n/a	n/a	n/a	n/a	n/a	n/a	n/a	n/a	n/a	n/a	n/a	n/a	n/a	n/a	n/a	n/a	n/a	n/a	n/a	n/a	n/a	n/a	n/a	n/a	n/a	n/a	n/a	n/a	n/a	n/a	n/a	n/a
HSCT Patient 46	BMTx 120	MUD	AML	Y	20.6932	F	549		n/a	n/a	n/a	n/a	n/a	n/a	n/a	n/a	n/a	n/a	n/a	n/a	n/a	n/a	n/a	n/a	n/a	n/a	n/a	n/a	n/a	n/a	n/a	n/a	n/a	n/a	n/a	n/a	n/a	n/a	n/a	n/a	n/a	n/a	n/a	n/a	n/a	n/a	n/a	n/a	n/a
HSCT Patient 47	BMTx 151	HLA-identical relative	MDS	N	31.9863	M	961		n/a	n/a	n/a	n/a	n/a	n/a	n/a	n/a	n/a	n/a	n/a	n/a	n/a	n/a	n/a	n/a	n/a	n/a	n/a	n/a	n/a	n/a	n/a	n/a	n/a	n/a	n/a	n/a	n/a	n/a	n/a	n/a	n/a	n/a	n/a	n/a	n/a	n/a	n/a	n/a	n/a
HSCT Patient 48	BMTx 155	HLA-identical relative	Other	Y	47.2932	M	294		n/a	n/a	n/a	n/a	n/a	n/a	n/a	n/a	n/a	n/a	n/a	n/a	n/a	n/a	n/a	n/a	n/a	n/a	n/a	n/a	n/a	n/a	n/a	n/a	n/a	n/a	n/a	n/a	n/a	n/a	n/a	n/a	n/a	n/a	n/a	n/a	n/a	n/a	n/a	n/a	n/a
[truncated: 52 more columns]
